# Supplementary material for: Risk factors of multidrug-resistant organisms neonatal sepsis in Surabaya tertiary referral hospital: a single-center study
Source: BMC Pediatr. 2024 Feb 29;24:153. doi: 10.1186/s12887-024-04639-9 (PMC10902940; doi:10.1186/s12887-024-04639-9)
Supplement: Supplementary file 1 — Supplementary Material 1 [file 12887_2024_4639_MOESM1_ESM.xlsx]

## Sheet: Sheet1
Antimicrobial category	Antimicrobial agent	Acinetobacter baumanii	Burkholderia cepacia	Enterobacter cloacae	Enterococcus faecalis	Klebsiella pneumoniae	Serratia marcescens	Sphingomonas paucimobilis	Staphylococcus aureus	Staphylococcus haemolyticus
		Frequency (2)	(9)	(3)	(1)	(77)	(2)	(4)	(2)	(13)
		R (%)	R (%)	R (%)	R (%)	R (%)	R (%)	R (%)	R (%)	R (%)
Penicillin	Ampicillin	2 (100)	8 (88.8)	3 (100)	0	77 (100)	2 (100)	4 (100)	2 (100)	13 (100)
β lactam and β lactamase inhibitor	Ampicillin-Sulbactam	0	8 (88.8)	3 (100)	0	75 (97.4)	1 (50)	0	2 (100)	1 (7.7)
	Piperacillin-Tazobactam	0	7 (77.7)	2 (66.6)	0	70 (90.9)	0	0	1 (50)	1 (7.7)
Carbapenem	Meropenem	0	0	0	0	56 (72.7)	0	0	0	0
	Ertapenem	0	0	0	0	56 (72.7)	0	0	0	0
Cephalosporine	Ceftriaxone	0	6 (66.6)	3 (100)	0	75 (97.4)	1 (50)	0	2 (100)	1 (7.7)
	Ceftazidime	0	9 (100)	0	0	74 (96.1)	1 (50)	0	1 (50)	0
	Cefepime	0	8 (88.8)	0	0	65 (84.4)	0	0	1 (50)	0
Quinolone	Ciprofloxacin	0	9 (100)	0	1 (100)	75 (97.4)	1 (50)	0	2 (100)	1 (7.7)
Aminoglycoside	Gentamicin	0	7 (77.7)	1 (33.3)	0	75 (97.4)	1 (50)	0	2 (100)	1 (7.7)
	Amikacin	0	9 (100)	0	0	60 (77.9)	0	0	0	1 (7.7)
Glycylcyclines	Tigecycline	0	1 (11.1)	0	0	0	0	0	0	0
Nitrofurantoin		0	7 (77.7)	3 (100)	0	0	0	0	0	0
Folate pathway inhibitors	Trimethoprim-Sulfamethoxazole	0	8 (88.8)	0	0	75 (97.4)	0	0	2 (100)	1 (7.7)
